# Supplementary material for: Directed Brain Connectivity Identifies Widespread Functional Network Abnormalities in Parkinson’s Disease
Source: Cereb Cortex. 2021 Jul 30;32(3):593–607. doi: 10.1093/cercor/bhab237 (PMC8805861; doi:10.1093/cercor/bhab237)
Supplement: Mijalkovetal_SupplementaryMaterial_bhab237 [file mijalkovetal_supplementarymaterial_bhab237.zip]

Archive with 1 entries (1 files):
- Mijalkovetal_SupplementaryMaterial_bhab237.pdf
